# Supplementary material for: Investigating circulating miRNA in transition dairy cows: What miRNAomics tells about metabolic adaptation
Source: Front Genet. 2022 Aug 23;13:946211. doi: 10.3389/fgene.2022.946211 (PMC9445238; doi:10.3389/fgene.2022.946211)
Supplement: Supplementary file 1 [file Table2.XLSX]

## Sheet: Sheet1
nmiRNA present at least in 50% samples in each time point
bta-miR-2284a
bta-miR-2284p
bta-miR-7858
bta-miR-12005
bta-miR-29e
bta-miR-2285al-5p
bta-miR-2408
bta-miR-376b
bta-miR-2285bz
bta-miR-193a-3p
bta-miR-935
bta-miR-2389
bta-miR-12015
bta-miR-2313-3p
bta-miR-411c-3p
bta-miR-2285o
bta-miR-2400
bta-miR-2448-5p
bta-miR-12043
bta-miR-2285ar
bta-miR-2285bd
bta-miR-2466-3p
bta-miR-411c-5p
bta-miR-2388-5p
bta-miR-10182-5p
bta-miR-2349
bta-miR-2441
bta-miR-2284h-5p
bta-miR-2426
bta-miR-2285u
bta-miR-11997
bta-miR-2285ay
bta-miR-2285ax
bta-miR-33b
bta-miR-2339
bta-miR-10181-5p
bta-miR-2336
bta-miR-11984
bta-miR-2285cm
bta-miR-2415-3p
bta-miR-3120
bta-miR-2285bo
bta-miR-490
bta-miR-6535
bta-miR-2285dd
bta-miR-2449
bta-miR-2311
bta-miR-2285da
bta-miR-664a
bta-miR-12059
bta-miR-12061
bta-miR-2285cn
bta-miR-431
bta-miR-12057
bta-miR-11998
bta-miR-502b
bta-miR-503-5p
bta-miR-2366
bta-miR-11985
bta-miR-124a
bta-miR-124b
bta-miR-11991
bta-miR-18b
bta-miR-299
bta-miR-2388-3p
bta-miR-7180
bta-miR-2285bg
bta-miR-665
bta-miR-2285cy
bta-miR-2398
bta-miR-2285at
bta-miR-628
bta-miR-380-3p
bta-miR-2411-3p
bta-miR-34c
bta-miR-2299-5p
bta-miR-1291
bta-miR-11974
bta-miR-2284j
bta-miR-2425-3p
bta-miR-136
bta-miR-10225a
bta-miR-10225b
bta-miR-2450a
bta-miR-543
bta-miR-10180-3p
bta-miR-12025
bta-miR-545-5p
bta-miR-2284ac
bta-miR-2285ai-5p
bta-miR-2422
bta-miR-362-3p
bta-miR-3613a
bta-miR-2350
bta-miR-12027
bta-miR-10162-5p
bta-miR-2320-5p
bta-miR-6525
bta-miR-27a-5p
bta-miR-542-5p
bta-miR-2285j
bta-miR-2284m
bta-miR-503-3p
bta-miR-1271
bta-miR-2399-5p
bta-miR-4449
bta-miR-708
bta-miR-2285n
bta-miR-7861
bta-miR-190b
bta-miR-181c
bta-miR-2313-5p
bta-miR-17-3p
bta-miR-12023
bta-miR-760-5p
bta-miR-2382-5p
bta-miR-2285ap
bta-miR-2284k
bta-miR-323b-3p
bta-miR-2431-5p
bta-miR-2483-5p
bta-miR-2285cj
bta-miR-323
bta-miR-9-3p
bta-miR-183
bta-miR-2285ad
bta-miR-2285ce
bta-miR-2285l
bta-miR-182
bta-miR-2285q
bta-miR-2285bq
bta-miR-2285ak-5p
bta-miR-2376
bta-miR-487b
bta-miR-7857-3p
bta-miR-2285bb
bta-miR-502a
bta-miR-450b
bta-miR-409a
bta-miR-2397-5p
bta-miR-2447
bta-miR-2316
bta-miR-11977
bta-miR-3432b
bta-miR-2285aa
bta-miR-301b
bta-miR-362-5p
bta-miR-2284v
bta-miR-7859
bta-miR-181d
bta-miR-2285b
bta-miR-129-3p
bta-miR-378b
bta-miR-345-5p
bta-miR-11986c
bta-miR-106a
bta-miR-1224
bta-miR-20b
bta-miR-2285bn
bta-miR-7860
bta-miR-28
bta-miR-2285aj-5p
bta-miR-6120-3p
bta-miR-452
bta-miR-6520
bta-miR-190a
bta-miR-23b-5p
bta-miR-10174-5p
bta-miR-485
bta-miR-2457
bta-miR-154c
bta-miR-455-5p
bta-miR-99a-3p
bta-miR-9-5p
bta-miR-500
bta-miR-1584-3p
bta-miR-129
bta-miR-129-5p
bta-miR-188
bta-miR-363
bta-miR-2285au
bta-miR-2483-3p
bta-let-7a-3p
bta-miR-369-3p
bta-miR-2903
bta-miR-1260b
bta-miR-191b
bta-miR-454
bta-miR-208b
bta-miR-2474
bta-miR-877
bta-miR-6524
bta-miR-433
bta-miR-2285am-5p
bta-miR-2285dc
bta-miR-187
bta-miR-574
bta-miR-2387
bta-miR-31
bta-miR-196a
bta-miR-2285k
bta-miR-33a
bta-miR-2887
bta-miR-11978
bta-miR-374b
bta-miR-146b
bta-miR-11986b
bta-miR-142-3p
bta-miR-1842
bta-miR-95
bta-miR-381
bta-miR-29d-3p
bta-miR-11975
bta-miR-2285cc
bta-miR-184
bta-miR-338
bta-miR-504
bta-miR-365-5p
bta-miR-1343-5p
bta-miR-491
bta-miR-2285t
bta-miR-196b
bta-miR-2403
bta-miR-147
bta-miR-331-3p
bta-miR-379
bta-miR-424-5p
bta-miR-378d
bta-miR-199b
bta-miR-2285f
bta-miR-1388-5p
bta-miR-11976
bta-miR-10172-3p
bta-miR-11982
bta-miR-2346
bta-miR-106b
bta-miR-374a
bta-miR-29d-5p
bta-miR-411a
bta-miR-2904
bta-miR-494
bta-miR-21-3p
bta-miR-664b
bta-miR-9851
bta-miR-331-5p
bta-miR-2285p
bta-miR-144
bta-miR-4286
bta-miR-199a-5p
bta-miR-6119-5p
bta-miR-151-5p
bta-miR-6517
bta-miR-211
bta-miR-3431
bta-miR-505
bta-miR-218
bta-miR-138
bta-miR-7857-5p
bta-miR-497
bta-miR-210
bta-miR-11971
bta-miR-149-5p
bta-miR-6523a
bta-miR-11973
bta-miR-132
bta-miR-11980
bta-miR-200b
bta-miR-499
bta-miR-7
bta-miR-429
bta-miR-335
bta-miR-6119-3p
bta-miR-146a
bta-miR-2431-3p
bta-miR-30f
bta-miR-11987
bta-miR-432
bta-miR-2454-3p
bta-miR-204
bta-miR-12030
bta-miR-139
bta-miR-1247-5p
bta-miR-652
bta-miR-885
bta-miR-22-5p
bta-miR-195
bta-miR-382
bta-miR-324
bta-miR-2284w
bta-miR-127
bta-miR-98
bta-miR-671
bta-miR-2299-3p
bta-miR-200c
bta-miR-483
bta-miR-769
bta-miR-330
bta-miR-10175-5p
bta-miR-532
bta-miR-32
bta-miR-30b-5p
bta-miR-301a
bta-miR-193b
bta-let-7e
bta-miR-224
bta-miR-18a
bta-miR-11972
bta-miR-2448-3p
bta-miR-1388-3p
bta-miR-2284aa
bta-miR-34a
bta-miR-1296
bta-miR-206
bta-miR-1249
bta-miR-2478
bta-miR-2419-5p
bta-miR-19a
bta-miR-155
bta-miR-130a
bta-miR-2285bf
bta-miR-133b
bta-miR-181b
bta-miR-378c
bta-miR-421
bta-miR-6123
bta-miR-214
bta-miR-17-5p
bta-miR-200a
bta-miR-142-5p
bta-miR-1839
bta-miR-100
bta-miR-2284ab
bta-miR-2285by
bta-miR-2285bc
bta-miR-30c
bta-miR-2284z
bta-miR-130b
bta-miR-222
bta-miR-15b
bta-miR-99b
bta-miR-1468
bta-miR-141
bta-miR-3432a
bta-miR-92b
bta-miR-15a
bta-miR-744
bta-miR-152
bta-miR-296-3p
bta-miR-29b
bta-miR-2284y
bta-miR-2285av
bta-miR-2285cf
bta-miR-660
bta-let-7d
bta-miR-365-3p
bta-let-7c
bta-miR-19b
bta-miR-296-5p
bta-miR-760-3p
bta-miR-1307
bta-miR-425-3p
bta-miR-10a
bta-miR-378
bta-miR-185
bta-miR-1343-3p
bta-miR-148b
bta-miR-26b
bta-miR-186
bta-let-7g
bta-miR-27a-3p
bta-miR-2284x
bta-miR-1246
bta-miR-99a-5p
bta-miR-193a-5p
bta-miR-345-3p
bta-miR-101
bta-miR-10b
bta-miR-874
bta-miR-26a
bta-miR-20a
bta-miR-181a
bta-miR-126-5p
bta-miR-199a-3p
bta-miR-199c
bta-miR-29c
bta-miR-145
bta-miR-194
bta-miR-140
bta-miR-16a
bta-miR-326
bta-miR-451
bta-miR-23b-3p
bta-miR-10174-3p
bta-miR-133a
bta-miR-197
bta-miR-107
bta-miR-30a-5p
bta-miR-151-3p
bta-miR-27b
bta-miR-125b
bta-miR-103
bta-let-7i
bta-miR-328
bta-miR-148a
bta-miR-125a
bta-miR-6529a
bta-miR-143
bta-miR-375
bta-miR-484
bta-miR-22-3p
bta-miR-30e-5p
bta-miR-205
bta-miR-1306
bta-let-7f
bta-miR-29a
bta-miR-361
bta-miR-215
bta-miR-128
bta-miR-339b
bta-miR-339a
bta-miR-1
bta-let-7b
bta-miR-93
bta-let-7a-5p
bta-miR-126-3p
bta-miR-320a
bta-miR-221
bta-miR-23a
bta-miR-24-3p
bta-miR-423-3p
bta-miR-425-5p
bta-miR-25
bta-miR-150
bta-miR-342
bta-miR-21-5p
bta-miR-16b
bta-miR-192
bta-miR-191
bta-miR-30d
bta-miR-223
bta-miR-423-5p
bta-miR-122
bta-miR-92a
bta-miR-12034
bta-miR-486
